# Supplementary material for: Dephosphocholination by Legionella effector Lem3 functions through remodelling of the switch II region of Rab1b
Source: Nat Commun. 2023 Apr 19;14:2245. doi: 10.1038/s41467-023-37621-7 (PMC10115812; doi:10.1038/s41467-023-37621-7)
Supplement: Supplementary file 4 — Source Data [file 41467_2023_37621_MOESM4_ESM.xlsx]

## Sheet: Data catalytic efficiencies
Related to Figure…	Enzyme	Substrate	Additional information	Catalytic efficiency [μM-1 s-1]			Mean		Catalytic efficiency in % compared to control			p-value (unpaired and two-tailed)
Fig. 1a	Lem3WT(1-570)	Rab1bWT		0.0633	0.06	0.0675	0.0636		99.5283	94.3396	106.132
	Lem3WT(21-486)	Rab1bWT		0.0457	0.0518	0.0703	0.0559333		71.8553	81.4465	110.535	0.3841
Fig. 3b	Lem3WT	Rab1bWT		0.0556667	0.0568667	0.0620667	0.0582		95.6472	97.709	106.644
	Lem3WT	Rab1bWT	1 mM Manganese instead of 1mM Magnesium	0.133467	0.1166	0.119233	0.1231		229.324	200.344	204.868	0.0003
	Lem3WT	Rab1bWT	1 mM Calcium instead of 1mM Magnesium	n.d.	n.d.	n.d.	n.d.		n.d.	n.d.	n.d.
Fig. 4b	Lem3WT	Rab1bS76(PC)		0.0457	0.0518	0.0703	0.0559333		81.7044	92.6103	125.685
	Lem3WT	Rab1bS76(PE)		0.029	0.031	0.0488	0.0362667		51.8474	55.4231	87.2467	0.1086
	Lem3WT	Rab1bS76(PC)Y77(AMP)		0.0136	0.00656	0.0085	0.00955333		24.3147	11.7282	15.1967	0.0037
Fig. 4d	Lem3WT	Rab35T76(PC)		n.d.	n.d.	n.d.			n.d.	n.d.	n.d.
	Lem3WT	Rab1bS76T(PC)		n.d.	n.d.	n.d.			n.d.	n.d.	n.d.
	Lem3WT	Rab1bS76(PC)		0.0518	0.05197	0.05094	0.05157		100.446	100.776	98.7784
	Lem3WT	Rab35T76S(PC)		0.04472	0.03928	0.04442	0.0428067		86.7171	76.1683	86.1354	0.0088
Supplementary Fig. 4d	Lem3WT	Rab1bWT		0.0759333	0.0890667	0.0746	0.0798667		95.0751	111.519	93.4057
	Lem3C134S_C209S_C395S_C456S	Rab1bWT		0.000615	0.00069	0.000691667	0.000665556		0.770033	0.86394	0.866027	less than 0.0001
	Lem3C134S_C209S_T391C_C395S_C456S	Rab1bWT		0.000290333	0.000275	0.000284333	0.000283222		0.363523	0.344324	0.35601	less than 0.0001
Fig. 7a	Lem3WT	Rab1bWT:GDP		0.0728333	0.074	0.0758333	0.0742222		98.1287	99.7006	102.171
	Lem3WT	Rab1bWT:GTP		0.0242667	0.0245	0.0212	0.0233222		32.6946	33.009	28.5629	less than 0.0001
	Lem3WT	Rab1bWT:GppNHp		0.0207667	0.0242333	0.0262	0.0237333		27.979	32.6497	35.2994	less than 0.0001
Fig. 7b	Lem3WT	Rab1bWT		0.0635333	0.0638	0.0578667	0.0617333		102.916	103.348	93.7365
	Lem3G369A	Rab1bWT		0.0096	0.0117667	0.0131	0.0114889		15.5508	19.0605	21.2203	less than 0.0001
	Lem3I370A	Rab1bWT		0.0340333	0.0388	0.0363333	0.0363889		55.1296	62.851	58.8553	0.0004
	Lem3Y372A	Rab1bWT		9.13767e-05	7.46667e-05	6.38e-05	7.66144e-05		0.148018	0.12095	0.103348	less than 0.0001
	Lem3F215A	Rab1bWT		0.00496667	0.00513333	0.0051	0.00506667		8.04536	8.31533	8.26134	less than 0.0001
	Lem3F215A_F373A	Rab1bWT		n.d.	n.d.	n.d.			n.d.	n.d.	n.d.
	Lem3F373A	Rab1bWT		0.0245	0.0253667	0.0261	0.0253222		39.6868	41.0907	42.2786	less than 0.0001
	Lem3M382A	Rab1bWT		0.00916667	0.0092	0.01	0.00945556		14.8488	14.9028	16.1987	less than 0.0001
	Lem3I376A	Rab1bWT		0.0239667	0.0252333	0.0219667	0.0237222		38.8229	40.8747	35.5832	less than 0.0001
Fig. 7c	Lem3WT	Rab1bWT		0.122633	0.1075	0.1104	0.113511		108.036	94.7044	97.2592
	Lem3WT	Rab1bR69A		0.0379667	0.0607	0.057	0.0518889		33.4475	53.4749	50.2153	0.0018
	Lem3WT	Rab1bR71A		0.00723333	0.00836667	0.00242333	0.00600778		6.37236	7.37079	2.13489	less than 0.0001
	Lem3WT	Rab1bF70A		0.00083	0.00120333	0.0021	0.00137778		0.731206	1.0601	1.85004	less than 0.0001
Fig. 7d	Lem3WT	Rab1bWT		0.106667	0.126667	0.113333	0.115556		92.3077	109.615	98.0769
	Lem3L68A	Rab1bWT		0.00623333	0.0098	0.0100667	0.0087		5.39423	8.48077	8.71154	less than 0.0001
	Lem3L68R	Rab1bWT		0.0058	0.00236667	0.00316667	0.00377778		5.01923	2.04808	2.74038	less than 0.0001
	Lem3T391A	Rab1bWT		0.035	0.05	0.0523333	0.0457778		30.2885	43.2692	45.2885	0.0010
	Lem3T391S	Rab1bWT		0.0686667	0.09	0.0916667	0.0834444		59.4231	77.8846	79.3269	0.0289
Fig. 7e	Lem3WT	Rab1bS76(PE)		0.0684667	0.0952667	0.0618667	0.0752		91.0461	126.684	82.2695
	Lem3L68A	Rab1bS76(PE)		0.00556667	0.0106333	0.0108333	0.00901111		7.40248	14.1401	14.406	0.0032
	Lem3L68R	Rab1bS76(PE)		0.00693333	0.0135	0.0116667	0.0107		9.21986	17.9521	15.5142	0.0036
	Lem3T391A	Rab1bS76(PE)		0.0248333	0.0356667	0.0454	0.0353		33.023	47.4291	60.3723	0.0279
	Lem3T391S	Rab1bS76(PE)		0.0497667	0.0801667	0.0644	0.0647778		66.1791	106.605	85.6383	0.4932
Fig. 7f	Lem3WT	Rab1bS76(P)		0.00483333	0.00446667	0.00403333	0.00444444		108.75	100.5	90.75
	Lem3L68A	Rab1bS76(P)		0.00343333	0.000776667	0.00143333	0.00188111		77.25	17.475	32.25	0.0359
	Lem3L68R	Rab1bS76(P)		0.0023	0.00092	0.00114333	0.00145444		51.75	20.7	25.725	0.0035
	Lem3T391A	Rab1bS76(P)		0.00366667	0.00291	0.00266667	0.00308111		82.5	65.475	60	0.0236
	Lem3T391S	Rab1bS76(P)		0.004	0.0028	0.00346667	0.00342222		90	63	78	0.0678
n.d. = not determinable

## Sheet: Fig. 3a
	Lem3 variant	condition	Tm	Tm	Tm	Av. Tm (°C)
			measurement 1	measurement 2	measurement 3
	Lem3 FL	-	33.4607	33.9809	33.4508	33.6308
	Lem3 FL	Mg2+	40.9301	40.98	40.8688	40.9263
	Lem3 FL	Mn2+	48.9279	48.9518	48.9353	48.9383
	Lem3 FL	Ca2+	43.6879	43.9897	43.9575	43.8783
	Lem3 21-486	-	32.2019	32.4284	33.8712	32.8338
	Lem3 21-486	Mg2+	41.322	41.3092	41.4693	41.3668
	Lem3 21-486	Mn2+	50.0307	50.0603	49.9038	49.9983
	Lem3 21-486	Ca2+	44.3827	44.3927	44.4203	44.3986

## Sheet: Fig. 3d
Enzyme	Substrate	Percentage of Rab1bS76(PC) demodification monitored after 24 h of equimolar co-incubation			p-value (unpaired and two-tailed)
Lem3WT	Rab1bWT	100	100	100
Lem3D82A	Rab1bWT	7.1	2.63	10.0824	less than 0.0001
Lem3D105A	Rab1bWT	2.2	5.2	10.9039	less than 0.0001
Lem3D190A	Rab1bWT	19.3	7.533	16.9653	less than 0.0001
Lem3D254A	Rab1bWT	5.1	1.9	3.82562	less than 0.0001
Lem3D394A	Rab1bWT	1.7	0.825	1.33773	less than 0.0001

## Sheet: Fig. 4c
								coomassie stained

## Sheet: Fig. S2b
								staines using Roti-Blue quick

## Sheet: Fig. S3c
								staines using Roti-Blue quick

## Sheet: Fig. 5b
								staines using Roti-Blue quick

## Sheet: Fig. 5c
							coomassie stained

## Sheet: Fig. 5e
							staines using Roti-Blue quick

## Sheet: Fig. 5f
						staines using Roti-Blue quick
SEC data
Volume [ml]	Lem3T391C and Rab1bS76T	ComplexT391C	SEC Standard
0.12487	1.259	1.241	-5.69
0.24974	0.925	1.229	-5.627
0.37461	-0.14	1.252	-5.594
0.49948	-0.95	1.161	-5.169
0.62435	-1.082	1.437	-4.966
0.74922	-1.187	1.489	-4.842
0.87409	-1.18	1.464	-4.689
0.99896	-1.087	1.462	-4.632
1.12383	-0.866	1.461	-4.524
1.2487	-0.708	1.454	-4.447
1.37357	-0.456	1.521	-4.376
1.49845	-0.361	1.529	-4.319
1.62332	-0.275	1.525	-4.197
1.74819	-0.199	1.565	-4.113
1.87306	-0.201	1.503	-4.06
1.99793	-0.162	1.485	-3.976
2.1228	-0.139	1.513	-3.914
2.24767	-0.118	1.457	-3.838
2.37254	-0.128	1.472	-3.742
2.49741	-0.112	1.415	-3.686
2.62228	-0.144	1.464	-3.625
2.74715	-0.11	1.397	-3.577
2.87202	-0.111	1.395	-3.499
2.99689	-0.135	1.365	-3.418
3.12176	-0.115	1.404	-3.376
3.24663	-0.099	1.357	-3.322
3.3715	-0.13	1.388	-3.24
3.49637	-0.09	1.335	-3.165
3.62124	-0.1	1.342	-3.089
3.74611	-0.085	1.298	-3.08
3.87098	-0.057	1.276	-3.013
3.99586	-0.062	1.287	-2.969
4.12073	-0.023	1.296	-2.949
4.2456	-0.046	1.302	-2.874
4.37047	0.028	1.306	-2.833
4.49534	0.026	1.271	-2.78
4.62021	0.052	1.262	-2.764
4.74508	0.07	1.294	-2.737
4.86995	0.135	1.323	-2.654
4.99482	0.142	1.304	-2.619
5.11969	0.168	1.241	-2.575
5.24456	0.191	1.285	-2.557
5.36943	0.257	1.283	-2.537
5.4943	0.219	1.274	-2.488
5.61917	0.323	1.286	-2.458
5.74404	0.333	1.296	-2.45
5.86891	0.393	1.309	-2.401
5.99378	0.378	1.31	-2.415
6.11865	0.463	1.293	-2.377
6.24352	0.512	1.324	-2.371
6.3684	0.561	1.321	-2.326
6.49327	0.599	1.282	-2.272
6.61814	0.643	1.308	-2.275
6.74301	0.672	1.29	-2.203
6.86788	0.69	1.305	-2.211
6.99275	0.726	1.288	-2.164
7.11762	0.74	1.303	-2.154
7.24249	0.798	1.306	-2.114
7.36736	0.798	1.283	-2.073
7.49223	0.851	1.251	-2.081
7.6171	0.881	1.258	-2.026
7.74197	0.91	1.306	-1.999
7.86684	0.925	1.259	-1.996
7.99171	0.943	1.29	-1.906
8.11658	0.947	1.252	-1.887
8.24145	0.955	1.269	-1.835
8.36632	0.933	1.248	-1.862
8.49119	0.945	1.26	-1.827
8.61606	0.905	1.261	-1.781
8.74094	0.912	1.278	-1.755
8.86581	0.874	1.274	-1.701
8.99068	0.864	1.269	-1.673
9.11555	0.84	1.286	-1.645
9.24042	0.8	1.285	-1.641
9.36529	0.757	1.301	-1.578
9.49016	0.764	1.3	-1.542
9.61503	0.731	1.373	-1.516
9.7399	0.704	1.313	-1.509
9.86477	0.654	1.329	-1.473
9.98964	0.608	1.409	-1.453
10.1145	0.575	1.403	-1.446
10.2394	0.546	1.407	-1.4
10.3643	0.476	1.414	-1.385
10.4891	0.425	1.49	-1.376
10.614	0.433	1.48	-1.293
10.7389	0.361	1.471	-1.315
10.8637	0.37	1.536	-1.308
10.9886	0.331	1.564	-1.289
11.1135	0.289	1.6	-1.269
11.2384	0.248	1.616	-1.284
11.3632	0.252	1.613	-1.278
11.4881	0.207	1.68	-1.273
11.613	0.171	1.705	-1.259
11.7378	0.18	1.746	-1.282
11.8627	0.138	1.742	-1.311
11.9876	0.09	1.782	-1.268
12.1124	0.069	1.78	-1.278
12.2373	0.063	1.829	-1.303
12.3622	-0.004	1.83	-1.28
12.487	0.004	1.822	-1.302
12.6119	-0.004	1.866	-1.31
12.7368	-0.012	1.862	-1.339
12.8617	-0.048	1.871	-1.382
12.9865	-0.04	1.898	-1.328
13.1114	-0.048	1.914	-1.385
13.2363	-0.094	1.889	-1.366
13.3611	-0.057	1.926	-1.354
13.486	-0.063	1.856	-1.406
13.6109	-0.112	1.892	-1.418
13.7358	-0.065	1.873	-1.424
13.8606	-0.071	1.856	-1.43
13.9855	-0.087	1.849	-1.438
14.1104	-0.107	1.868	-1.431
14.2352	-0.122	1.859	-1.48
14.3601	-0.118	1.806	-1.447
14.485	-0.085	1.818	-1.467
14.6098	-0.115	1.772	-1.488
14.7347	-0.09	1.748	-1.514
14.8596	-0.082	1.763	-1.481
14.9845	-0.102	1.798	-1.528
15.1093	-0.088	1.748	-1.532
15.2342	-0.113	1.745	-1.516
15.3591	-0.125	1.711	-1.542
15.4839	-0.105	1.718	-1.512
15.6088	-0.123	1.699	-1.514
15.7337	-0.095	1.698	-1.53
15.8585	-0.103	1.688	-1.549
15.9834	-0.116	1.672	-1.527
16.1083	-0.102	1.678	-1.552
16.2332	-0.134	1.682	-1.559
16.358	-0.148	1.671	-1.577
16.4829	-0.105	1.624	-1.562
16.6078	-0.131	1.645	-1.575
16.7326	-0.107	1.633	-1.508
16.8575	-0.136	1.666	-1.572
16.9824	-0.098	1.624	-1.56
17.1073	-0.131	1.606	-1.553
17.2321	-0.135	1.569	-1.6
17.357	-0.079	1.561	-1.585
17.4819	-0.093	1.576	-1.594
17.6067	-0.104	1.54	-1.596
17.7316	-0.142	1.541	-1.551
17.8565	-0.13	1.512	-1.599
17.9813	-0.129	1.525	-1.591
18.1062	-0.125	1.494	-1.587
18.2311	-0.108	1.449	-1.558
18.356	-0.13	1.513	-1.572
18.4808	-0.113	1.44	-1.566
18.6057	-0.131	1.441	-1.609
18.7306	-0.106	1.424	-1.57
18.8555	-0.177	1.376	-1.612
18.9803	-0.151	1.398	-1.578
19.1052	-0.106	1.337	-1.589
19.2301	-0.103	1.33	-1.551
19.3549	-0.168	1.286	-1.581
19.4798	-0.138	1.253	-1.575
19.6047	-0.154	1.273	-1.56
19.7295	-0.136	1.227	-1.559
19.8544	-0.124	1.22	-1.562
19.9793	-0.126	1.178	-1.543
20.1042	-0.168	1.183	-1.586
20.229	-0.132	1.132	-1.567
20.3539	-0.103	1.131	-1.562
20.4788	-0.109	1.098	-1.537
20.6036	-0.13	1.052	-1.568
20.7285	-0.144	1.039	-1.566
20.8534	-0.12	1.043	-1.602
20.9782	-0.119	0.97	-1.541
21.1031	-0.11	0.961	-1.565
21.228	-0.107	0.951	-1.572
21.3529	-0.123	0.924	-1.556
21.4777	-0.144	0.9	-1.529
21.6026	-0.136	0.844	-1.529
21.7275	-0.15	0.827	-1.527
21.8523	-0.139	0.828	-1.519
21.9772	-0.158	0.805	-1.568
22.1021	-0.192	0.82	-1.541
22.2269	-0.164	0.758	-1.542
22.3518	-0.206	0.713	-1.534
22.4767	-0.191	0.683	-1.553
22.6016	-0.199	0.719	-1.559
22.7264	-0.199	0.65	-1.529
22.8513	-0.185	0.611	-1.521
22.9762	-0.199	0.596	-1.573
23.1011	-0.155	0.607	-1.562
23.2259	-0.21	0.535	-1.57
23.3508	-0.218	0.542	-1.557
23.4757	-0.239	0.505	-1.561
23.6005	-0.174	0.507	-1.54
23.7254	-0.213	0.514	-1.548
23.8503	-0.246	0.479	-1.599
23.9751	-0.238	0.467	-1.546
24.1	-0.184	0.428	-1.561
24.2249	-0.2	0.392	-1.562
24.3498	-0.202	0.359	-1.507
24.4746	-0.232	0.396	-1.576
24.5995	-0.197	0.367	-1.517
24.7244	-0.244	0.352	-1.538
24.8492	-0.228	0.322	-1.565
24.9741	-0.253	0.34	-1.549
25.099	-0.265	0.337	-1.535
25.2238	-0.27	0.255	-1.535
25.3487	-0.298	0.258	-1.568
25.4736	-0.262	0.232	-1.572
25.5985	-0.273	0.208	-1.555
25.7233	-0.281	0.227	-1.556
25.8482	-0.331	0.193	-1.55
25.9731	-0.293	0.161	-1.55
26.0979	-0.335	0.137	-1.543
26.2228	-0.304	0.145	-1.547
26.3477	-0.343	0.172	-1.556
26.4725	-0.386	0.107	-1.565
26.5974	-0.363	0.121	-1.548
26.7223	-0.388	0.112	-1.565
26.8472	-0.409	0.076	-1.553
26.972	-0.393	0.074	-1.572
27.0969	-0.42	0.058	-1.534
27.2218	-0.43	0.018	-1.58
27.3466	-0.473	0.054	-1.564
27.4715	-0.439	0.02	-1.571
27.5964	-0.455	0.033	-1.561
27.7213	-0.457	0	-1.535
27.8461	-0.454	-0.004	-1.528
27.971	-0.483	-0.039	-1.532
28.0959	-0.486	-0.004	-1.496
28.2207	-0.497	-0.047	-1.511
28.3456	-0.473	-0.048	-1.527
28.4705	-0.497	-0.078	-1.534
28.5953	-0.531	-0.086	-1.524
28.7202	-0.547	-0.095	-1.518
28.8451	-0.573	-0.068	-1.486
28.97	-0.546	-0.085	-1.482
29.0948	-0.59	-0.095	-1.479
29.2197	-0.59	-0.096	-1.495
29.3446	-0.615	-0.136	-1.449
29.4694	-0.649	-0.108	-1.484
29.5943	-0.609	-0.126	-1.462
29.7192	-0.619	-0.115	-1.462
29.844	-0.643	-0.116	-1.467
29.9689	-0.642	-0.12	-1.443
30.0938	-0.591	-0.102	-1.365
30.2187	-0.59	-0.102	-1.356
30.3435	-0.584	-0.062	-1.362
30.4684	-0.579	-0.087	-1.372
30.5933	-0.57	-0.129	-1.291
30.7182	-0.634	-0.081	-1.336
30.843	-0.63	-0.074	-1.328
30.9679	-0.626	-0.117	-1.291
31.0928	-0.629	-0.112	-1.294
31.2176	-0.619	-0.133	-1.283
31.3425	-0.639	-0.125	-1.304
31.4674	-0.648	-0.134	-1.284
31.5922	-0.677	-0.117	-1.243
31.7171	-0.63	-0.149	-1.273
31.842	-0.617	-0.166	-1.257
31.9669	-0.625	-0.175	-1.225
32.0917	-0.615	-0.141	-1.256
32.2166	-0.629	-0.155	-1.233
32.3415	-0.612	-0.179	-1.272
32.4663	-0.6	-0.142	-1.242
32.5912	-0.621	-0.139	-1.209
32.7161	-0.565	-0.137	-1.223
32.8409	-0.597	-0.142	-1.214
32.9658	-0.584	-0.17	-1.202
33.0907	-0.585	-0.112	-1.224
33.2156	-0.586	-0.159	-1.213
33.3404	-0.55	-0.134	-1.209
33.4653	-0.541	-0.143	-1.191
33.5902	-0.535	-0.111	-1.175
33.715	-0.537	-0.141	-1.201
33.8399	-0.512	-0.102	-1.208
33.9648	-0.502	-0.11	-1.206
34.0896	-0.501	-0.147	-1.174
34.2145	-0.48	-0.121	-1.156
34.3394	-0.5	-0.102	-1.147
34.4643	-0.469	-0.139	-1.133
34.5891	-0.469	-0.111	-1.175
34.714	-0.455	-0.14	-1.15
34.8389	-0.439	-0.145	-1.166
34.9637	-0.413	-0.157	-1.163
35.0886	-0.459	-0.109	-1.169
35.2135	-0.393	-0.142	-1.144
35.3384	-0.411	-0.148	-1.151
35.4632	-0.436	-0.103	-1.158
35.5881	-0.373	-0.077	-1.167
35.713	-0.396	-0.125	-1.161
35.8378	-0.411	-0.107	-1.146
35.9627	-0.406	-0.137	-1.105
36.0876	-0.406	-0.105	-1.118
36.2124	-0.419	-0.102	-1.153
36.3373	-0.409	-0.128	-1.113
36.4622	-0.427	-0.126	-1.096
36.5871	-0.447	-0.099	-1.118
36.7119	-0.458	-0.114	-1.091
36.8368	-0.439	-0.103	-1.089
36.9617	-0.466	-0.104	-1.091
37.0865	-0.469	-0.083	-1.112
37.2114	-0.475	-0.12	-1.074
37.3363	-0.458	-0.122	-1.106
37.4612	-0.466	-0.099	-1.12
37.586	-0.453	-0.105	-1.107
37.7109	-0.447	-0.104	-1.062
37.8358	-0.479	-0.133	-1.068
37.9606	-0.468	-0.065	-1.064
38.0855	-0.404	-0.089	-1.08
38.2104	-0.464	-0.085	-1.076
38.3353	-0.408	-0.108	-1.07
38.4601	-0.421	-0.108	-1.03
38.585	-0.406	-0.111	-1.047
38.7099	-0.444	-0.119	-1.031
38.8347	-0.4	-0.092	-1.019
38.9596	-0.387	-0.104	-1.008
39.0845	-0.428	-0.057	-0.948
39.2093	-0.421	-0.058	-0.947
39.3342	-0.401	-0.057	-0.924
39.4591	-0.421	-0.044	-0.866
39.584	-0.413	-0.055	-0.873
39.7088	-0.387	0.004	-0.833
39.8337	-0.432	-0.01	-0.829
39.9586	-0.43	-0.004	-0.747
40.0834	-0.369	0.003	-0.721
40.2083	-0.419	-0.023	-0.649
40.3332	-0.446	-0.024	-0.6
40.4581	-0.427	0.011	-0.54
40.5829	-0.409	0.014	-0.438
40.7078	-0.41	0.028	-0.316
40.8327	-0.43	0.016	-0.189
40.9575	-0.409	0.007	-0.062
41.0824	-0.42	0.051	0.155
41.2073	-0.442	0.059	0.444
41.3321	-0.429	0.095	0.861
41.457	-0.426	0.05	1.428
41.5819	-0.408	0.061	2.342
41.7067	-0.403	0.098	3.595
41.8316	-0.406	0.106	5.291
41.9565	-0.427	0.121	7.41
42.0814	-0.398	0.108	10.022
42.2062	-0.392	0.115	12.86
42.3311	-0.39	0.115	16.029
42.456	-0.376	0.128	18.932
42.5808	-0.407	0.116	21.735
42.7057	-0.375	0.124	23.916
42.8306	-0.363	0.074	25.614
42.9555	-0.369	0.106	26.572
43.0803	-0.382	0.134	26.902
43.2052	-0.399	0.084	26.673
43.3301	-0.356	0.094	25.921
43.4549	-0.367	0.068	24.896
43.5798	-0.339	0.07	23.618
43.7047	-0.331	0.063	22.365
43.8295	-0.353	0.074	21.061
43.9544	-0.325	0.037	19.939
44.0793	-0.336	0.024	18.88
44.2042	-0.327	0.033	17.871
44.329	-0.353	0.012	17.042
44.4539	-0.322	0.004	16.294
44.5788	-0.334	-0.026	15.66
44.7036	-0.306	-0.014	15.157
44.8285	-0.332	0.01	14.796
44.9534	-0.303	-0.022	14.543
45.0783	-0.309	-0.047	14.439
45.2031	-0.346	-0.026	14.373
45.328	-0.355	-0.06	14.422
45.4529	-0.308	-0.015	14.504
45.5777	-0.321	-0.07	14.65
45.7026	-0.319	-0.065	14.754
45.8275	-0.341	-0.051	14.865
45.9524	-0.359	-0.078	14.968
46.0772	-0.281	-0.078	14.998
46.2021	-0.323	-0.064	15.012
46.327	-0.306	-0.091	14.948
46.4518	-0.268	-0.061	14.765
46.5767	-0.262	-0.082	14.637
46.7016	-0.272	-0.101	14.34
46.8264	-0.268	-0.07	14.037
46.9513	-0.272	-0.082	13.662
47.0762	-0.214	-0.106	13.285
47.2011	-0.2	-0.106	12.821
47.3259	-0.182	-0.133	12.35
47.4508	-0.204	-0.127	11.812
47.5757	-0.111	-0.122	11.274
47.7005	-0.114	-0.108	10.738
47.8254	-0.088	-0.139	10.217
47.9503	-0.071	-0.131	9.669
48.0752	-0.044	-0.151	9.136
48.2	-0.033	-0.126	8.607
48.3249	0.015	-0.109	8.064
48.4498	-0.006	-0.14	7.559
48.5746	0.019	-0.132	7.075
48.6995	0.074	-0.104	6.65
48.8244	0.031	-0.095	6.17
48.9492	0.073	-0.072	5.728
49.0741	0.053	-0.078	5.352
49.199	0.072	-0.012	4.963
49.3239	0.101	0.031	4.637
49.4487	0.071	0.032	4.325
49.5736	0.046	0.071	4.03
49.6985	0.026	0.146	3.724
49.8233	0.067	0.193	3.452
49.9482	0.058	0.322	3.2
50.0731	0	0.46	2.975
50.1979	0.055	0.607	2.787
50.3228	0.027	0.79	2.556
50.4477	0.024	1.06	2.364
50.5726	0.035	1.308	2.211
50.6974	-0.043	1.654	2.039
50.8223	0	2.081	1.928
50.9472	-0.048	2.548	1.724
51.072	-0.015	3.09	1.625
51.1969	-0.024	3.74	1.498
51.3218	-0.049	4.433	1.42
51.4466	-0.072	5.215	1.308
51.5715	-0.074	6.062	1.205
51.6964	-0.071	6.944	1.109
51.8213	-0.073	7.857	1.047
51.9461	-0.051	8.818	0.998
52.071	-0.061	9.806	0.923
52.1959	-0.07	10.731	0.834
52.3207	-0.013	11.704	0.808
52.4456	0.006	12.649	0.802
52.5705	0.016	13.457	0.738
52.6954	0.07	14.223	0.711
52.8202	0.079	14.836	0.677
52.9451	0.127	15.48	0.684
53.07	0.148	15.901	0.658
53.1948	0.188	16.252	0.678
53.3197	0.231	16.419	0.696
53.4446	0.307	16.551	0.632
53.5695	0.362	16.538	0.684
53.6943	0.396	16.397	0.675
53.8192	0.513	16.188	0.715
53.9441	0.615	15.879	0.726
54.0689	0.706	15.531	0.746
54.1938	0.864	14.988	0.769
54.3187	1.031	14.561	0.763
54.4436	1.202	13.899	0.805
54.5684	1.42	13.331	0.86
54.6933	1.624	12.669	0.846
54.8182	1.85	11.998	0.891
54.943	2.155	11.373	0.96
55.0679	2.426	10.741	0.981
55.1928	2.761	10.072	0.994
55.3176	3.095	9.377	1.077
55.4425	3.465	8.762	1.117
55.5674	3.815	8.181	1.167
55.6923	4.238	7.562	1.24
55.8171	4.616	7.047	1.262
55.942	4.987	6.534	1.406
56.0669	5.359	6.022	1.547
56.1917	5.709	5.546	1.621
56.3166	6.118	5.146	1.788
56.4415	6.421	4.709	1.936
56.5663	6.719	4.321	2.125
56.6912	6.995	3.945	2.292
56.8161	7.169	3.641	2.589
56.941	7.368	3.333	2.794
57.0658	7.524	3.04	3.111
57.1907	7.577	2.834	3.392
57.3156	7.662	2.585	3.742
57.4404	7.691	2.377	4.135
57.5653	7.662	2.193	4.482
57.6902	7.596	2.013	4.911
57.815	7.525	1.866	5.31
57.9399	7.409	1.75	5.757
58.0648	7.278	1.622	6.158
58.1897	7.106	1.454	6.572
58.3145	6.937	1.382	7.011
58.4394	6.692	1.263	7.393
58.5643	6.444	1.167	7.686
58.6891	6.226	1.123	8.033
58.814	5.965	1.036	8.321
58.9389	5.763	0.958	8.55
59.0637	5.402	0.897	8.677
59.1886	5.156	0.862	8.843
59.3135	4.872	0.751	8.9
59.4384	4.621	0.738	8.925
59.5632	4.345	0.688	8.902
59.6881	4.075	0.655	8.788
59.813	3.856	0.629	8.665
59.9378	3.553	0.598	8.519
60.0627	3.304	0.567	8.304
60.1876	3.055	0.518	8.03
60.3125	2.823	0.467	7.785
60.4373	2.608	0.482	7.507
60.5622	2.43	0.432	7.211
60.6871	2.204	0.444	6.901
60.8119	2.008	0.441	6.551
60.9368	1.844	0.371	6.207
61.0617	1.704	0.341	5.886
61.1865	1.539	0.338	5.599
61.3114	1.365	0.355	5.251
61.4363	1.209	0.328	4.924
61.5612	1.107	0.308	4.681
61.686	1.005	0.278	4.371
61.8109	0.903	0.23	4.105
61.9358	0.774	0.235	3.895
62.0607	0.731	0.209	3.662
62.1855	0.61	0.255	3.408
62.3104	0.508	0.193	3.194
62.4353	0.477	0.17	3.006
62.5601	0.453	0.198	2.837
62.685	0.335	0.16	2.675
62.8099	0.329	0.175	2.521
62.9347	0.231	0.175	2.35
63.0596	0.211	0.168	2.246
63.1845	0.176	0.157	2.132
63.3094	0.129	0.126	1.985
63.4342	0.13	0.13	1.878
63.5591	0.087	0.154	1.724
63.684	0.077	0.113	1.652
63.8088	0.06	0.05	1.545
63.9337	0.051	0.133	1.47
64.0586	-0.025	0.081	1.367
64.1834	-0.023	0.083	1.251
64.3083	0.012	0.054	1.158
64.4332	-0.011	0.078	1.086
64.5581	-0.026	0.062	1.022
64.6829	-0.045	0.084	0.932
64.8078	-0.031	0.057	0.863
64.9327	-0.054	0.061	0.801
65.0575	-0.044	0.027	0.72
65.1824	-0.036	0.017	0.651
65.3073	-0.037	-0.018	0.624
65.4321	-0.048	0.029	0.542
65.557	-0.054	0.021	0.452
65.6819	-0.028	-0.01	0.397
65.8068	-0.019	0.057	0.327
65.9316	-0.013	-0.011	0.316
66.0565	-0.016	0	0.253
66.1814	0.002	0.021	0.227
66.3062	-0.015	0.009	0.141
66.4311	-0.001	-0.008	0.13
66.556	-0.037	0.008	0.085
66.6809	0.025	-0.007	0.077
66.8057	0.049	-0.017	0.001
66.9306	0.005	0.005	0.004
67.0555	0.06	-0.031	-0.038
67.1803	0.052	-0.039	-0.114
67.3052	0.068	-0.049	-0.092
67.4301	0.036	-0.068	-0.11
67.555	0.055	-0.028	-0.127
67.6798	0.048	-0.043	-0.182
67.8047	0.031	-0.033	-0.125
67.9296	0.045	-0.047	-0.136
68.0544	0.028	-0.036	-0.187
68.1793	0.031	-0.042	-0.211
68.3042	0.045	-0.042	-0.206
68.429	0.053	-0.028	-0.258
68.5539	0.088	-0.052	-0.239
68.6788	0.073	-0.024	-0.226
68.8037	0.099	-0.044	-0.238
68.9285	0.128	-0.084	-0.228
69.0534	0.145	-0.038	-0.218
69.1783	0.213	-0.067	-0.249
69.3031	0.236	-0.062	-0.246
69.428	0.316	-0.075	-0.211
69.5529	0.367	-0.062	-0.247
69.6778	0.502	-0.073	-0.253
69.8026	0.607	-0.033	-0.239
69.9275	0.743	-0.064	-0.239
70.0524	0.928	-0.065	-0.221
70.1772	1.074	-0.081	-0.232
70.3021	1.293	-0.057	-0.2
70.427	1.491	-0.04	-0.152
70.5518	1.803	-0.089	-0.096
70.6767	2.091	-0.012	-0.076
70.8016	2.397	-0.075	-0.108
70.9265	2.753	-0.072	-0.01
71.0513	3.129	-0.057	-0.001
71.1762	3.531	-0.061	0.051
71.3011	3.958	-0.06	0.14
71.4259	4.383	-0.072	0.236
71.5508	4.823	-0.039	0.356
71.6757	5.248	-0.058	0.458
71.8006	5.745	-0.064	0.65
71.9254	6.202	-0.047	0.838
72.0503	6.63	-0.084	1.021
72.1752	7.041	-0.055	1.282
72.3	7.477	-0.074	1.61
72.4249	7.824	-0.022	1.967
72.5498	8.164	-0.047	2.341
72.6746	8.492	-0.062	2.885
72.7995	8.72	-0.041	3.397
72.9244	8.968	-0.02	4.053
73.0493	9.131	-0.038	4.691
73.1741	9.265	-0.054	5.462
73.299	9.363	-0.062	6.254
73.4239	9.402	-0.06	7.195
73.5487	9.401	-0.062	8.164
73.6736	9.351	-0.036	9.179
73.7985	9.29	-0.033	10.298
73.9233	9.18	-0.044	11.39
74.0482	9.032	-0.038	12.624
74.1731	8.845	-0.071	13.762
74.298	8.668	-0.038	14.939
74.4228	8.466	-0.004	16.13
74.5477	8.242	-0.04	17.233
74.6726	7.95	-0.012	18.327
74.7974	7.695	-0.02	19.35
74.9223	7.41	-0.043	20.257
75.0472	7.136	-0.041	21.083
75.172	6.87	-0.036	21.703
75.2969	6.525	-0.075	22.323
75.4218	6.286	-0.069	22.744
75.5467	5.953	-0.039	23.103
75.6715	5.662	-0.041	23.166
75.7964	5.378	-0.065	23.231
75.9213	5.11	-0.042	23.124
76.0461	4.793	-0.052	22.838
76.171	4.55	-0.061	22.491
76.2959	4.292	-0.052	21.988
76.4208	4.067	-0.043	21.443
76.5456	3.736	-0.019	20.821
76.6705	3.483	-0.023	20.137
76.7954	3.278	-0.042	19.344
76.9202	3.064	-0.082	18.613
77.0451	2.828	-0.071	17.73
77.17	2.619	-0.064	16.934
77.2948	2.435	-0.009	16.038
77.4197	2.263	-0.06	15.13
77.5446	2.081	-0.06	14.322
77.6695	1.876	-0.032	13.462
77.7943	1.747	-0.049	12.68
77.9192	1.606	-0.072	11.856
78.0441	1.479	-0.031	11.151
78.1689	1.313	-0.043	10.388
78.2938	1.237	-0.042	9.695
78.4187	1.118	-0.022	9.035
78.5436	1.017	-0.051	8.424
78.6684	0.906	-0.056	7.816
78.7933	0.792	-0.07	7.182
78.9182	0.719	-0.089	6.67
79.043	0.645	-0.074	6.134
79.1679	0.574	-0.062	5.679
79.2928	0.538	-0.042	5.217
79.4176	0.463	-0.07	4.855
79.5425	0.396	-0.048	4.446
79.6674	0.349	-0.071	4.082
79.7923	0.295	-0.085	3.764
79.9171	0.225	-0.051	3.466
80.042	0.195	-0.093	3.16
80.1669	0.163	-0.081	2.947
80.2917	0.07	-0.073	2.676
80.4166	0.046	-0.09	2.434
80.5415	0.064	-0.07	2.259
80.6663	0.006	-0.068	2.109
80.7912	-0.037	-0.061	1.927
80.9161	-0.061	-0.089	1.775
81.041	-0.106	-0.089	1.669
81.1658	-0.135	-0.096	1.514
81.2907	-0.151	-0.067	1.43
81.4156	-0.18	-0.092	1.286
81.5405	-0.199	-0.112	1.218
81.6653	-0.222	-0.121	1.109
81.7902	-0.252	-0.081	1.021
81.9151	-0.324	-0.099	0.938
82.0399	-0.286	-0.075	0.885
82.1648	-0.353	-0.121	0.842
82.2897	-0.338	-0.133	0.793
82.4145	-0.374	-0.094	0.727
82.5394	-0.428	-0.133	0.696
82.6643	-0.441	-0.121	0.645
82.7892	-0.452	-0.125	0.591
82.914	-0.429	-0.13	0.559
83.0389	-0.478	-0.132	0.538
83.1638	-0.516	-0.153	0.492
83.2886	-0.537	-0.113	0.47
83.4135	-0.545	-0.141	0.464
83.5384	-0.55	-0.127	0.405
83.6633	-0.567	-0.148	0.371
83.7881	-0.644	-0.124	0.355
83.913	-0.624	-0.176	0.36
84.0379	-0.698	-0.175	0.31
84.1627	-0.669	-0.156	0.312
84.2876	-0.657	-0.174	0.278
84.4125	-0.724	-0.173	0.291
84.5373	-0.739	-0.147	0.265
84.6622	-0.775	-0.159	0.258
84.7871	-0.804	-0.201	0.208
84.912	-0.794	-0.221	0.21
85.0368	-0.811	-0.197	0.19
85.1617	-0.834	-0.177	0.182
85.2866	-0.827	-0.2	0.188
85.4114	-0.869	-0.196	0.128
85.5363	-0.879	-0.209	0.135
85.6612	-0.902	-0.193	0.127
85.7861	-0.933	-0.222	0.121
85.9109	-0.984	-0.202	0.112
86.0358	-0.984	-0.218	0.114
86.1607	-1.007	-0.224	0.095
86.2855	-1.065	-0.23	0.121
86.4104	-1.009	-0.224	0.08
86.5353	-1.05	-0.222	0.065
86.6601	-1.049	-0.213	0.082
86.785	-1.09	-0.222	0.061
86.9099	-1.073	-0.261	0.042
87.0348	-1.127	-0.206	0.047
87.1596	-1.164	-0.249	0.034
87.2845	-1.104	-0.227	0.016
87.4094	-1.184	-0.213	-0.021
87.5342	-1.172	-0.279	-0.012
87.6591	-1.193	-0.233	-0.003
87.784	-1.219	-0.233	-0.003
87.9088	-1.209	-0.25	-0.037
88.0337	-1.237	-0.235	-0.025
88.1586	-1.256	-0.231	-0.007
88.2835	-1.25	-0.244	-0.025
88.4083	-1.291	-0.27	-0.081
88.5332	-1.296	-0.287	-0.055
88.6581	-1.318	-0.231	-0.069
88.7829	-1.324	-0.259	-0.05
88.9078	-1.314	-0.251	-0.065
89.0327	-1.356	-0.272	-0.076
89.1576	-1.369	-0.291	-0.11
89.2824	-1.369	-0.273	-0.066
89.4073	-1.392	-0.254	-0.115
89.5322	-1.382	-0.268	-0.092
89.657	-1.388	-0.244	-0.081
89.7819	-1.399	-0.289	-0.096
89.9068	-1.45	-0.267	-0.114
90.0316	-1.448	-0.264	-0.132
90.1565	-1.468	-0.282	-0.107
90.2814	-1.446	-0.283	-0.157
90.4063	-1.469	-0.287	-0.164
90.5311	-1.452	-0.254	-0.098
90.656	-1.462	-0.285	-0.128
90.7809	-1.499	-0.275	-0.132
90.9057	-1.492	-0.275	-0.128
91.0306	-1.509	-0.27	-0.17
91.1555	-1.531	-0.28	-0.156
91.2803	-1.54	-0.295	-0.168
91.4052	-1.537	-0.251	-0.148
91.5301	-1.545	-0.27	-0.151
91.655	-1.572	-0.272	-0.143
91.7798	-1.524	-0.269	-0.224
91.9047	-1.554	-0.263	-0.189
92.0296	-1.559	-0.259	-0.147
92.1544	-1.588	-0.271	-0.157
92.2793	-1.563	-0.255	-0.188
92.4042	-1.549	-0.23	-0.172
92.529	-1.558	-0.281	-0.158
92.6539	-1.59	-0.254	-0.181
92.7788	-1.587	-0.259	-0.165
92.9037	-1.606	-0.268	-0.156
93.0285	-1.606	-0.259	-0.159
93.1534	-1.628	-0.264	-0.173
93.2783	-1.589	-0.296	-0.189
93.4031	-1.64	-0.278	-0.175
93.528	-1.605	-0.264	-0.146
93.6529	-1.612	-0.28	-0.178
93.7778	-1.636	-0.277	-0.144
93.9026	-1.65	-0.296	-0.162
94.0275	-1.659	-0.238	-0.167
94.1524	-1.627	-0.25	-0.144
94.2772	-1.593	-0.26	-0.136
94.4021	-1.644	-0.252	-0.162
94.527	-1.617	-0.252	-0.131
94.6518	-1.613	-0.222	-0.144
94.7767	-1.62	-0.245	-0.153
94.9016	-1.632	-0.23	-0.14
95.0265	-1.632	-0.25	-0.135
95.1513	-1.626	-0.248	-0.147
95.2762	-1.63	-0.211	-0.123
95.4011	-1.586	-0.233	-0.128
95.5259	-1.624	-0.233	-0.146
95.6508	-1.625	-0.271	-0.146
95.7757	-1.579	-0.215	-0.123
95.9006	-1.603	-0.192	-0.148
96.0254	-1.582	-0.195	-0.141
96.1503	-1.605	-0.218	-0.128
96.2752	-1.589	-0.161	-0.144
96.4	-1.572	-0.226	-0.137
96.5249	-1.6	-0.188	-0.143
96.6498	-1.549	-0.209	-0.099
96.7746	-1.548	-0.169	-0.153
96.8995	-1.557	-0.215	-0.151
97.0244	-1.553	-0.194	-0.15
97.1493	-1.581	-0.19	-0.147
97.2741	-1.554	-0.167	-0.103
97.399	-1.521	-0.184	-0.129
97.5239	-1.515	-0.152	-0.131
97.6488	-1.54	-0.165	-0.111
97.7736	-1.517	-0.127	-0.138
97.8985	-1.462	-0.172	-0.102
98.0234	-1.464	-0.12	-0.116
98.1482	-1.466	-0.158	-0.115
98.2731	-1.461	-0.147	-0.114
98.398	-1.419	-0.127	-0.105
98.5228	-1.416	-0.13	-0.112
98.6477	-1.397	-0.17	-0.064
98.7726	-1.399	-0.116	-0.058
98.8975	-1.365	-0.057	-0.11
99.0223	-1.369	-0.063	-0.062
99.1472	-1.34	-0.018	-0.072
99.2721	-1.328	-0.044	-0.067
99.3969	-1.29	-0.075	-0.042
99.5218	-1.278	-0.013	-0.035
99.6467	-1.255	-0.045	-0.022
99.7715	-1.243	0.017	-0.014
99.8964	-1.238	-0.039	-0.002
100.021	-1.169	0.012	0.009
100.146	-1.165	-0.001	0.045
100.271	-1.126	0.02	0.016
100.396	-1.09	0.029	0.063
100.521	-1.081	-0.01	0.029
100.646	-1.019	0.004	0.084
100.771	-0.992	0.007	0.093
100.895	-0.944	0.033	0.12
101.02	-0.956	0.022	0.124
101.145	-0.847	0.031	0.147
101.27	-0.854	0.024	0.182
101.395	-0.8	-0.004	0.247
101.52	-0.752	0.07	0.266
101.645	-0.722	0.032	0.296
101.769	-0.668	0.054	0.335
101.894	-0.607	0.044	0.396
102.019	-0.562	0.065	0.401
102.144	-0.52	0.045	0.5
102.269	-0.452	0.069	0.56
102.394	-0.41	0.046	0.611
102.519	-0.337	0.067	0.699
102.644	-0.294	0.077	0.768
102.768	-0.23	0.068	0.893
102.893	-0.169	0.053	0.996
103.018	-0.121	0.049	1.135
103.143	-0.074	0.095	1.3
103.268	0.018	0.089	1.456
103.393	0.026	0.098	1.743
103.518	0.091	0.115	1.964
103.643	0.173	0.102	2.282
103.767	0.199	0.119	2.607
103.892	0.276	0.142	3.034
104.017	0.319	0.151	3.501
104.142	0.406	0.14	4.035
104.267	0.405	0.133	4.633
104.392	0.464	0.179	5.312
104.517	0.527	0.13	6.015
104.641	0.549	0.142	6.788
104.766	0.588	0.166	7.615
104.891	0.626	0.185	8.548
105.016	0.662	0.16	9.419
105.141	0.697	0.195	10.452
105.266	0.731	0.207	11.362
105.391	0.758	0.189	12.357
105.516	0.743	0.204	13.369
105.64	0.853	0.198	14.237
105.765	0.831	0.182	15.208
105.89	0.909	0.182	15.967
106.015	0.92	0.179	16.745
106.14	0.914	0.19	17.355
106.265	0.986	0.221	17.987
106.39	1	0.226	18.449
106.515	1.07	0.23	18.8
106.639	1.065	0.23	19.127
106.764	1.079	0.223	19.295
106.889	1.107	0.214	19.312
107.014	1.144	0.247	19.312
107.139	1.156	0.226	19.131
107.264	1.23	0.222	18.962
107.389	1.257	0.242	18.637
107.514	1.284	0.243	18.251
107.638	1.313	0.263	17.743
107.763	1.33	0.242	17.288
107.888	1.382	0.261	16.76
108.013	1.379	0.241	16.15
108.138	1.452	0.269	15.612
108.263	1.484	0.249	15.01
108.388	1.488	0.263	14.347
108.512	1.528	0.268	13.692
108.637	1.531	0.301	13.119
108.762	1.574	0.272	12.513
108.887	1.622	0.264	11.885
109.012	1.657	0.305	11.302
109.137	1.677	0.297	10.687
109.262	1.651	0.303	10.148
109.387	1.729	0.272	9.591
109.511	1.729	0.271	9.092
109.636	1.755	0.332	8.542
109.761	1.788	0.288	8.112
109.886	1.823	0.313	7.622
110.011	1.805	0.301	7.147
110.136	1.823	0.309	6.752
110.261	1.82	0.297	6.327
110.386	1.818	0.352	5.962
110.51	1.836	0.315	5.605
110.635	1.816	0.313	5.295
110.76	1.822	0.323	4.942
110.885	1.802	0.34	4.66
111.01	1.748	0.33	4.377
111.135	1.751	0.335	4.109
111.26	1.74	0.299	3.83
111.385	1.665	0.334	3.653
111.509	1.643	0.365	3.4
111.634	1.629	0.338	3.215
111.759	1.569	0.364	3.036
111.884	1.541	0.35	2.86
112.009	1.526	0.335	2.676
112.134	1.491	0.387	2.516
112.259	1.475	0.391	2.368
112.383	1.446	0.352	2.243
112.508	1.399	0.4	2.125
112.633	1.373	0.412	2.015
112.758	1.416	0.424	1.923
112.883	1.361	0.429	1.785
113.008	1.367	0.472	1.72
113.133	1.36	0.439	1.608
113.258	1.351	0.47	1.548
113.382	1.375	0.448	1.495
113.507	1.4	0.458	1.404
113.632	1.434	0.449	1.34
113.757	1.407	0.443	1.315
113.882	1.431	0.461	1.214
114.007	1.511	0.438	1.193
114.132	1.475	0.455	1.112
114.257	1.5	0.428	1.083
114.381	1.506	0.457	1.052
114.506	1.561	0.406	0.996
114.631	1.556	0.395	0.967
114.756	1.632	0.409	0.945
114.881	1.677	0.385	0.902
115.006	1.684	0.376	0.934
115.131	1.732	0.391	0.857
115.255	1.751	0.357	0.827
115.38	1.776	0.37	0.826
115.505	1.817	0.303	0.777
115.63	1.819	0.31	0.776
115.755	1.822	0.312	0.732
115.88	1.86	0.291	0.765
116.005	1.872	0.255	0.755
116.13	1.873	0.306	0.75
116.254	1.949	0.31	0.732
116.379	1.979	0.255	0.712
116.504	1.967	0.296	0.705
116.629	2.003	0.308	0.663
116.754	2.037	0.29	0.666
116.879	2.061	0.27	0.655
117.004	2.07	0.266	0.616
117.129	2.09	0.255	0.643
117.253	2.126	0.247	0.596
117.378	2.149	0.258	0.639
117.503	2.163	0.269	0.572
117.628	2.203	0.242	0.575
117.753	2.204	0.249	0.546
117.878	2.19	0.235	0.56
118.003	2.244	0.272	0.578
118.128	2.223	0.225	0.507
118.252	2.237	0.24	0.551
118.377	2.282	0.259	0.527
118.502	2.325	0.238	0.55
118.627	2.294	0.248	0.509
118.752	2.315	0.238	0.502
118.877	2.326	0.267	0.508
119.002	2.296	0.25	0.489
119.126	2.363	0.243	0.473
119.251	2.339	0.232	0.469
119.376	2.387	0.244	0.487
119.501	2.378	0.237	0.477
119.626	2.409	0.214	0.506
119.751	2.406	0.23	0.467
119.876	2.421	0.215	0.481
120.001	2.381	0.205	0.473

[truncated: 7 more sheets: Fig. 5g, Fig. S4a, Fig. S4b, Fig. S4c, Fig. S4e, Fig. S6e, Fig. S6f]
